# Supplementary material for: Reliability of Tracheal Temperature as a Measurement of Core Body Temperature During Cardiac Surgery Using Cardiopulmonary Bypass
Source: J Clin Med. 2025 Jan 19;14(2):632. doi: 10.3390/jcm14020632 (PMC11765746; doi:10.3390/jcm14020632)
Supplement: Supplementary file 1 [file jcm-14-00632-s001.zip]

Archive with 1 entries (1 files):
- jcm-3366593-supplementary.pdf
